# Supplementary material for: Prophylactic use of incisional negative pressure wound therapy for groin incisions in vascular surgery: randomized clinical trial
Source: BJS Open. 2025 Jun 12;9(3):zraf059. doi: 10.1093/bjsopen/zraf059 (PMC12158596; doi:10.1093/bjsopen/zraf059)
Supplement: zraf059_Supplementary_Data [file zraf059_supplementary_data.zip]

Archive with 2 entries (2 files):
- STROBE-cross-sectional_checklist.docx
- Study protocol.pdf
